# Supplementary material for: Exploring the Relationship between Mumps and Meteorological Factors in Shandong Province, China Based on a Two-Stage Model
Source: Int J Environ Res Public Health. 2021 Oct 1;18(19):10359. doi: 10.3390/ijerph181910359 (PMC8508524; doi:10.3390/ijerph181910359)
Supplement: Supplementary file 1 [file ijerph-18-10359-s001.zip]

Archive with 1 entries (1 files):
- ijerph-1393599-supplementary.pdf
